# Supplementary material for: Cell Type- and Sex-Specific Dysregulation of Thyroid Hormone Receptors in Placentas in Gestational Diabetes Mellitus
Source: Int J Mol Sci. 2020 Jun 5;21(11):4056. doi: 10.3390/ijms21114056 (PMC7313460; doi:10.3390/ijms21114056)
Supplement: Supplementary file 1 [file ijms-21-04056-s001.zip]

Archive with 3 entries (3 files):
- supplementary material/Fig S1.pdf
- supplementary material/Fig S2.pdf
- supplementary material/supplementary material.docx
